# Supplementary material for: Malaria parasite LIMP protein regulates sporozoite gliding motility and infectivity in mosquito and mammalian hosts
Source: eLife. 2017 May 19;6:e24109. doi: 10.7554/eLife.24109 (PMC5438254; doi:10.7554/eLife.24109)
Supplement: Supplementary file 1. — DOI: http://dx.doi.org/10.7554/eLife.24109.021 [file elife-24109-supp1.xls]

## Sheet: Supp file 1
Supplementary file 1 - Summary of Plasmodium surface-, microneme- or rhoptry-localised proteins with function in ookinete and sporozoite motility, adhesion, cell traversal and cell invasion.
Tg: Toxoplasma gondii; MW: molecular weight; Da: dalton; TM: transmembrane; SP: signal peptide; ook: ookinete; MG: midgut; SG: salivary gland; spz: sporozoite; gams: gametocytes; EEFs: exoerythrocytic forms; PM: plasma membrane; PV: parasitophorous vacuole; ?: unclear results; ref: references.
							involved in
							ook	ook	MG	spz	SG	spz	spz	hepatocyte/liver		RMgmDB ID
gene ID	description	MW (Da)	# TM	SP [1]	expression	localisation	motility	traversal	invasion	motility	invasion	adhesion	traversal	invasion	ref	disrupted	mutated	tagged	Tg orthologs
PBANKA_0209100	thrombospondin related sporozoite protein (TRSP)	18654	1	yes	MG spz & SG spz	likely rhoptries								X	[2-3]	34
PBANKA_0303900	pantothenate transporter (PAT)	59917	10	no	gams, ook & spz	osmiophilic bodies (gams) & micronemes (ook & spz)				X	X				[4]	1500-1501	1506	1502-1504	several
PBANKA_0403200	circumsporozoite (CS) protein (CSP)	37051	1	yes	oocysts, MG spz & SG spz	PM					X			X	[5-7]	9	68-76, 286, 342, 608-609, 613-614, 769-771, 906
PBANKA_0412900	circumsporozoite- and TRAP-related protein (CTRP)	214944	2	yes	ook	micronemes	X		X						[8-11]	140-141	622-623		TGVEG_201780
PBANKA_0615900	cysteine repeat modular protein 2 (CRMP2)	295333	10	yes	merozoite, hemolymph spz & SG spz	spz surface					X				[12]	199			several
PBANKA_0714300	small heat shock protein HSP20 (HSP20)	19449	0	no	spz	recruited to pellicle upon gliding				X		X			[13]	672, 675		676	TGVEG_324600
PBANKA_0800500	chitinase (CHT1)	72004	0	yes	ook	micronemes			X						[8, 14]	146
PBANKA_0812400	cysteine repeat modular protein 1 (CRMP1)	362592	8	no	likely hemolymph spz & SG spz	likely spz surface					X				[12]	198			several
PBANKA_0813000	inhibitor of cysteine proteases (ICP)	39975	0	yes	blood stages, spz & EEFs	vesicles and PV (blood stages), rhoptries and micronemes (spz) & cytoplasm and PV (EEFs)				X	X			X	[15-18]	970, 1114	1113
PBANKA_0824200	perforin like protein 3 (PPLP3)/membrane-attack ookinete protein (MAOP)	92894	0	yes	ook	micronemes		X	X						[19]	134			TGVEG_204130, TGVEG_272430
PBANKA_0901300	merozoite adhesive erythrocytic binding protein (MAEBL)	211747	0	yes	predominantly MG spz	micronemes					X				[20-21]	220			TGVEG_309160, TGVEG_313900
PBANKA_0915000	apical membrane antigen 1 (AMA1)	63751	1	yes	merozoite & spz	micronemes								X?	[22-25]	10, 953	684		TGVEG_300130
PBANKA_0932000	rhoptry neck protein 4, putative (RON4)	88830	0	yes	merozoite & spz	rhoptries								X	[24]	686	685	628, 1034
PBANKA_1002100	6-cysteine protein (P36)	40684	2	yes	SG spz	undetermined								X?	[26-29]	42-43, 45, 353, 597, 935
PBANKA_1002200	6-cysteine protein (P36p)/P52	55170	1	yes	SG spz	micronemes								X?	[5, 26, 28-30]	40-44, 592, 597, 935
PBANKA_1006300	perforin like protein 1, SPECT2	90997	0	yes	SG spz	micronemes							X		[31]	135, 137			TGVEG_204130, TGVEG_272430
PBANKA_1037800	secreted ookinete adhesive protein (SOAP)	18212	0	yes	ook	micronemes			X						[32]	142
PBANKA_1116000	TRAP-like protein (TLP)	124951	2	yes	spz	likely spz surface				X?		X	X?		[33-36]	143-144, 621
PBANKA_1228900	von willebrand factor a-domain-related protein (WARP)	33700	0	yes	ook	micronemes			X?						[8, 37]	87
PBANKA_1306500	TRAP-like protein (TREP)	270357	1	yes	predominantly SG spz	likely spz surface				X	X	X		X	[36, 38-39]	145, 159, 305		306	several
PBANKA_1312700	gamete egress and sporozoite traversal protein (GEST)	28797	0	yes	gams & spz	osmiophilic bodies (gams) & micronemes (ook & spz)							X		[40-41]	667		668, 1291
PBANKA_1349800	thrombospondin-related anonymous protein (TRAP)	65960	1	yes	MG spz & SG spz	micronemes				X	X	X		X	[5, 36, 42-50]	47, 53	48-52, 54-58, 149-151, 777-779	1024
PBANKA_1355600	sporozoite protein essential for cell traversal (SPECT)	27745	0	yes	SG spz	micronemes							X		[51]	138-139
PBANKA_1432300	cell traversal protein for ookinetes and sporozoites (CelTOS)	20760	1	yes	ook & SG spz	micronemes		X	X				X		[52]	46
[1]	www.cbs.dtu.dk/services/SignalP			[46]	Matuschewski et al., EMBO J 2002 21(7): p. 1597-606
[2]	Kaiser and Matuschewski et al., Mol Microbiol 2004 51(5): p. 1221-32			[47]	Ghosh et al., PLoS Pathog 2009 5(1): p. e1000265
[3]	Labaied et al., Mol Biochem Parasitol 2007 153(2): p. 158-66			[48]	Jethwaney et al., Infect Immun 2005 73(9): p. 5883-91
[4]	Kehrer et al., PLoS Pathog 2016 12(7): p. e1005734			[49]	López et al., J Pept Res 2001 58(4): p. 285-92
[5]	Prudêncio et al., Nat Rev Microbiol 2006 4(11): p. 849-56			[50]	Munter, Sabass and Selhuber-Unkel et al., Cell Host Microbe 2009 6(6): p. 551-62
[6]	Sidjanski et al., Mol Biochem Parasitol 1997 90(1): p. 33-41			[51]	Ishino et al., PLoS Biol 2004 2(1): p. E4
[7]	Myung et al., Mol Biochem Parasitol 2004 133(1): p. 53-9			[52]	Kariu et al., Mol Microbiol 2006 59(5): p. 1369-79
[8]	Li et al., J Biol Chem 2004 279(25): p. 26635-44
[9]	Dessens et al., EMBO J 1999 18(22): p. 6221-7
[10]	Yuda et al., J Exp Med 1999 190(11): p. 1711-6
[11]	Templeton et al., Mol Microbiol 2000 36(1): p. 1-9
[12]	Thompson et al., Cell Microbiol 2007 9(6): p. 1466-80
[13]	Montagna et al., J Biol Chem 2012 287(4): p. 2410-22
[14]	Dessens et al., Infect Immun 2001 69(6): p. 4041-7
[15]	Rennenberg et al., PLoS Pathog 2010 6(3): p. e1000825
[16]	Pei and Miller et al., Cell Microbiol 2013 15(9): p. 1508-26
[17]	Boysen and Matuschewski, mBio 2013 4(6): p. e00874-13
[18]	Lehmann et al., PLoS Pathog 2014 10(8): p. e1004336
[19]	Kadota et al., Proc Natl Acad Sci U S A 2004 101(46): p. 16310-5
[20]	Kariu et al., J Exp Med 2002 195(10): p. 1317-23
[21]	Saenz et al., PLoS One 2008 3(5): p. e2287
[22]	Baum et al., Trends Parasitol 2008 24(12): p. 557-63
[23]	Silvie et al., J Biol Chem 2004 279(10): p. 9490-6
[24]	Giovannini et al., Cell Host Microbe 2011 10(6): p. 591-602
[25]	Bargieri and Andenmatten et al., Nat Commun 2013 4: p. 2552
[26]	Ishino et al., Mol Microbiol 2005 58(5): p. 1264-75
[27]	van Dijk et al., PLoS Pathog 2010 6(4): p. e1000853
[28]	Annoura, Ploemen and Schaijk et al., Vaccine 2012 30(16): p. 2662-70
[29]	Labaied et al., Infect Immun 2007 75(8): p. 3758-68
[30]	van Dijk and Douradinha et al., Proc Natl Acad Sci U S A 2005 102(34): p. 12194-9
[31]	Ishino et al., Cell Microbiol 2005 7(2): p. 199-208
[32]	Dessens et al., Mol Microbiol 2003 49(2): p. 319-29
[33]	Moreira et al., Cell Microbiol 2008 10(7): p. 1505-16
[34]	Heiss et al., Eukaryot Cell 2008 7(6): p. 1062-70
[35]	Lacroix and Ménard, Trends Parasitol 2008 24(10): p. 431-4
[36]	Hegge et al., FASEB J 2010 24(7): p. 2222-34
[37]	Ecker et al., Mol Microbiol 2008 70(1): p. 209-20
[38]	Steinbuechel and Matuschewski, Cell Microbiol 2009 11(2): p. 279-88
[39]	Combe et al., Int J Parasitol 2009 39(4): p. 489-96
[40]	Talman et al., Mol Microbiol 2011 82(2): p. 462-74
[41]	Kaneko et al., PLoS Pathog 2015 11(5): p. e1004905
[42]	Kappe et al., J Cell Biol 1999 147(5): p. 937-44
[43]	Ejigiri et al., PLoS Pathog 2012 8(7): p. e1002725
[44]	Sultan et al., Cell 1997 90(3): p. 511-22
[45]	Mota et al., Mol Biochem Parasitol 2001 113(2): p. 271-8
