# Supplementary material for: Malaria parasite LIMP protein regulates sporozoite gliding motility and infectivity in mosquito and mammalian hosts
Source: eLife. 2017 May 19;6:e24109. doi: 10.7554/eLife.24109 (PMC5438254; doi:10.7554/eLife.24109)
Supplement: Supplementary file 2. — (A) Primers used in life-cycle RT-PCRs and qPCR of RNA extracts from infected livers. (B) Primers used in the generation of gene deletion, GFP-tagging, mCherry-tagging and MYC-tagging constructs. (C) Primers used in genotyping and RT-PCR of mutant parasite lines. DOI: http://dx.doi.org/10.7554/eLife.24109.022 [file elife-24109-supp2.xlsx]

## Sheet: Supp file 2A
Supplementary file 2 - Primers used in the present work.
“c” or “Rev” at the end of primer names means they are antisense primers. All others are sense primers.
Nucleotide stretches in capital letter correspond to the complementary sequence to the respective gene. n.a.: not aplicable; ORF: open reading frame.
A) Primers used in life-cycle RT-PCRs and qPCR of RNA extracts from infected livers.
Gene name	Gene ID	Primer name	Sequence	Description	Product size gDNA (bp)	Product size cDNA (bp)	Across introns
limp	PBANKA_060580	g0623	aaagaattcTCTCTTAATTTAAAACTTG	limp ORF	n.a.	309	yes
		g0624c	aaagcggccgcATCCATTTAAATTAATTAGC	limp ORF
18S rRNA	n.a.	PbA18SFw	AAGCATTAAATAAAGCGAATACATCCTTAC	18S rRNA	134	134	no
		PbA18SRev	GGAGATTGGTTTTGACGTTTATGTG	18S rRNA
hsp70	PBANKA_071190	g0258	AAAAGCAAAGCCAAACTTACC	hsp70 ORF	139	139	no
		g0259c	GGATGGGGTTGTTCTATTACC	hsp70 ORF
mouse hprt	n.a.	HPRT-1Fw	CATTATGCCGAGGATTTGGA	hprt ORF	3053	163	yes
		HPRT-1Rev	AATCCAGCAGGTCAGCAAAG	hprt ORF

## Sheet: Supp file 2B
B) Primers used in the generation of gene deletion, GFP tagging, mCherry tagging and MYC tagging constructs.
Underlined are restriction site sequences.
Gene name	Gene ID	Construct name	Primer name	Sequence	Restriction sites	Description
Gene deletion construct
limp	PBANKA_0605800	pLIS0060	g0703	aaaggtaccATTTTAATTTCTCGTAAG	Asp718I	limp 5' targeting region
			g0704c	aaaaagcttTTTTTCTCTTTTTAAAAAG	HindIII	limp 5' targeting region
			g0705	aaagaattcATAAAAATATATACTTTCC	EcoRI	limp 3' targeting region
			g0706c	aaagcggccgcTTCATTTCAAAAGAAATG	NotI	limp 3' targeting region
GFP tagging construct
limp	PBANKA_0605800	pLIS0079	g0623	aaagaattcTCTCTTAATTTAAAACTTG	EcoRI	limp ORF
			g0625c	aaagcggccgcATCCATTTAAATCTAATG	NotI	limp ORF
mCherry tagging construct
limp	PBANKA_0605800	pLIS0079	p1269	cgggtaccAAGGCACCAAAATGTAAAGATTAATT	Kpn I	limp 5' targeting region
			p1270c	gccttaagTGCCCTACAAGCCTTAATAAAATAG	Afl II	limp 5' targeting region
			p1271	CggaattcCATGCGATTTGTATATATGTTATTTGTC	EcoRI	limp promotor plus Signal peptide
			p1272c	cgggatccACCTCCACCGTGTTTGTTTTCATTTTCTATTTTTATTAATGC	BamHI	limp promotor plus Signal peptide and 4 glycine linker
			p1273	cgtacgtaGGTGGAGGTGGAGGTGGATTAATAAAAATAGAAAATGAAAACAAACACAACAC	Sna BI	limp ORF plus 3' targeting region
			p1274c	gctccggaGCATATATTTTCGCACAATAAACTCGC	Bsp EI	limp ORF plus 3' targeting region
MYC tagging construct
limp	PBANKA_0605800	pLIS0079	g0623	aaagaattcTCTCTTAATTTAAAACTTG	EcoRI	limp ORF
			g0625c	aaagcggccgcATCCATTTAAATCTAATG	NotI	limp ORF

## Sheet: Supp file 2C
C) Primers used in genotyping and RT-PCR of mutant parasite lines.
pb: Plasmodium berghei; tg: Toxoplasma gondii; dhfr/ts: dihydrofolate reductase/thymidylate synthase
Gene/mutant name	Gene ID	Primer name	Sequence	Description	PCR pair	Product size (bp)
Primers for genotyping
∆limp-a and ∆limp-b	PBANKA_060580	g0860	AAACACATTGTGAATTGCAC	limp 5' integration	g1021c	629
		g0861c	CTAAGGATATATCCTTTTGC	limp 3' integration	g0952	638
limp		g0623	aaagaattcTCTCTTAATTTAAAACTTG	limp ORF	n.a.	1170
		g0625c	aaagcggccgcATCCATTTAAATCTAATG	limp ORF	n.a.
limp::gfp	PBANKA_060580	g1196	AAAAGAGAAAAAATGGTG	limp 5' integration	g0408c	1335
		g1201c	GTAAAAAAGGCATTATAG	limp 3' integration	g0952	1447
limp		g1196	AAAAGAGAAAAAATGGTG	limp 5' UTR|ORF	n.a.	1362
		g1201c	GTAAAAAAGGCATTATAG	limp 3' UTR	n.a.
		p1268c	CCGCGGCCGCATATTGTACTAATTAGCAATTCCAATTG	limp ORF	p1472	897
		p1472	CCGGATCCATATGTAAAATGGTGATAAAATTAATTTTTT	limp ORF	p1268c
limp::myc		g0860	AAACACATTGTGAATTGCAC	limp 5' integration	g3195c	1868
		g1201c	GTAAAAAAGGCATTATAG	limp 3' integration	p114	1797
limp::mCherry		p1587	CCCGTCTATAGTGTCCATTTTGCAGGC	limp 5' integration	p69c	1387
		p1590c	GATGAACAGCATATGCATGATG	limp 3' integration	p761	2878
		p1268c	CCGCGGCCGCATATTGTACTAATTAGCAATTCCAATTG	limp ORF	p1472	2133
		p1472	CCGGATCCATATGTAAAATGGTGATAAAATTAATTTTTT	limp ORF	p1268c
Primers for RT-PCR
limp	PBANKA_060580	g0623	aaagaattcTCTCTTAATTTAAAACTTG	limp ORF	n.a.	309
		g0624c	aaagcggccgcATCCATTTAAATTAATTAGC	limp ORF	n.a.
		g1264	TTTACTTTTTAAAAAGAGAAAAAATGGTG	limp 5' UTR|ORF	n.a.	370
		g1265c	CTTTATAATAAAGGCTATCCATTTAAATTAA	limp 3' UTR|ORF	n.a.
limp::gfp		g1264	TTTACTTTTTAAAAAGAGAAAAAATGGTG	limp 5' UTR|ORF	n.a.	360
		g1266c	GGCCGCATCCATTTAAATTAA	gfp linker|limp ORF	n.a.
General primers
pbdhfr/ts	PBANKA_071930	g0952	GATTCATAAATAGTTGGACTTG	3' UTR pbdhfr/ts	n.a.	n.a.
		g1021c	ATTGTTGACCTGCAGGCATG	5' UTR pbdhfr/ts	n.a.	n.a.
		p69c	GGCCTAGGTAATAAAGGGCACTTTAATTTTTATGC	5' UTR pbdhfr/ts
tgdhfr/ts	n.a.	g1019	ATGCATAAACCGGTGTGTC	tgdhfr/ts ORF	n.a.	1866
		g1020c	AGCTTCTGTATTTCCGC	tgdhfr/ts ORF	n.a.
RNA polymerase II subunit RPB1	PBANKA_080700	g0084	aaagaattcTGATGGTTTACAATCACC	RNA pol II ORF	n.a.	1015
		g0085c	aaagcggccgctTTCTTCCTGCATCTCCTC	RNA pol II ORF	n.a.
p28	PBANKA_051490	g0115	TTCGATATCATGAATTTTAAATACAG	p28 ORF	n.a.	660
		g0116c	tccgcggccgcGCATTACTATCACGTAAATAAC	p28 ORF	n.a.
myc	n.a.	g3195c	TATTATTAATAAGCTTTCCAGATCCTC		n.a.	n.a.
mCherry	n.a.	p761	CCACAACGAGGACTACACCATCGTGGAA	mCherry ORF	n.a.	n.a.
gfp	n.a.	g0408c	GTATGTTGCATCACCTTC	gfp ORF	n.a.	n.a.
